# Supplementary material for: A modular genetic toolbox for precise gene regulation and multi-color imaging in streptococci
Source: Microlife. 2026 Feb 26;7:uqag006. doi: 10.1093/femsml/uqag006 (PMC12981332; doi:10.1093/femsml/uqag006)
Supplement: uqag006_Supplemental_Files [file uqag006_supplemental_files.zip]

Archive with 2 entries (2 files):
- Mignolet_et_al_fluo_SI_Rev.docx
- MovieS1.mp4
